# Supplementary material for: Mechanism of LINC00958 in ferroptosis of breast cancer through the SRSF1/GPX4 axis
Source: Hereditas. 2025 Jun 19;162:110. doi: 10.1186/s41065-025-00469-6 (PMC12180173; doi:10.1186/s41065-025-00469-6)
Supplement: Supplementary file 3 — Supplementary Material 3 [file 41065_2025_469_MOESM3_ESM.xlsx]

## Sheet: Sheet1
	ACSL4
1J	MDA-MB-157	NC	LINC00958		MDA-MB-231	NC	LINC00958
	1	0.49	0.31		1	0.46	0.26
	2	0.48	0.26		2	0.38	0.21
	3	0.38	0.21		3	0.36	0.19
	Mean	0.45	0.26		Mean	0.4	0.22
	SD	0.0608276	0.05		SD	0.052915	0.0360555
	GPX4
1J	MDA-MB-157	NC	LINC00958		MDA-MB-231	NC	LINC00958
	1	0.76	0.96		1	0.61	0.91
	2	0.61	0.93		2	0.56	0.84
	3	0.63	0.81		3	0.49	0.77
	Mean	0.666667	0.9		Mean	0.553333	0.84
	SD	0.0814453	0.0793725		SD	0.0602771	0.07
	ACSL4
2F	MDA-MB-157	si-NC	si-LINC00958-1	si-LINC00958-3		MDA-MB-231	si-NC	si-LINC00958-1	si-LINC00958-3
	1	0.5	0.86	0.77		1	0.42	0.83	0.71
	2	0.44	0.85	0.68		2	0.37	0.73	0.69
	3	0.38	0.7	0.65		3	0.32	0.7	0.58
	Mean	0.44	0.803333	0.7		Mean	0.37	0.753333	0.66
	SD	0.06	0.0896289	0.06245		SD	0.05	0.0680686	0.07
	GPX4
2F	MDA-MB-157	si-NC	si-LINC00958-1	si-LINC00958-3		MDA-MB-231	si-NC	si-LINC00958-1	si-LINC00958-3
	1	0.65	0.32	0.43		1	0.64	0.27	0.33
	2	0.73	0.3	0.35		2	0.58	0.2	0.3
	3	0.59	0.22	0.31		3	0.52	0.19	0.23
	Mean	0.656667	0.28	0.363333		Mean	0.58	0.22	0.286667
	SD	0.0702377	0.052915	0.061101		SD	0.06	0.043589	0.051316
	SRSF1
3J	MDA-MB-157	si-NC	si-SRSF1-1		MDA-MB-231	si-NC	si-SRSF1-1
	1	0.78	0.45		1	0.68	0.24
	2	0.74	0.34		2	0.73	0.36
	3	0.66	0.29		3	0.57	0.27
	Mean	0.726667	0.36		Mean	0.66	0.29
	SD	0.061101	0.0818535		SD	0.0818535	0.06245
	GPX4
4C	MDA-MB-231	si-LINC00958-1	si-LINC00958-1 + NC	si-LINC00958-1 + GPX4	4F	MDA-MB-157	LINC00958	LINC00958 + si-NC	LINC00958 + si-GPX4-2
	1	0.26	0.31	0.54		1	0.94	0.98	0.76
	2	0.24	0.24	0.5		2	0.92	0.92	0.68
	3	0.19	0.21	0.43		3	0.81	0.86	0.67
	Mean	0.23	0.253333	0.49		Mean	0.89	0.92	0.703333
	SD	0.0360555	0.051316	0.0556776		SD	0.07	0.06	0.0493288
	ACSL4				GPX4
5D		sh-NC	sh-LINC00958			sh-NC	sh-LINC00958
	1	0.47	0.89		1	0.64	0.41
	2	0.44	0.75		2	0.62	0.4
	3	0.42	0.81		3	0.64	0.31
	4	0.4	0.69		4	0.48	0.35
	5	0.36	0.72		5	0.71	0.27
	6	0.31	0.64		6	0.74	0.24
	Mean	0.4	0.75		Mean	0.638333	0.33
	SD	0.0576194	0.0892188		SD	0.0904249	0.0689928
